# Supplementary material for: Tuning the Metal–Insulator Transition Properties of VO2 Thin Films with the Synergetic Combination of Oxygen Vacancies, Strain Engineering, and Tungsten Doping
Source: Nanomaterials (Basel). 2022 Apr 26;12(9):1470. doi: 10.3390/nano12091470 (PMC9099983; doi:10.3390/nano12091470)
Supplement: Supplementary file 1 [file nanomaterials-12-01470-s001.zip]

Archive with 1 entries (1 files):
- nanomaterials-1650049-supplementary.pdf
